# Supplementary material for: Antimicrobial Activity of Natural Extracts Against Catheter-Colonizing Methicillin-Resistant Staphylococcus aureus Clinical Isolates
Source: Biomedicines. 2025 Sep 4;13(9):2150. doi: 10.3390/biomedicines13092150 (PMC12467437; doi:10.3390/biomedicines13092150)
Supplement: Supplementary file 1 [file biomedicines-13-02150-s001.zip]

Archive with 1 entries (1 files):
- biomedicines-3822912-SI.pdf
